# Supplementary material for: A Comparative Study on Cyanine Dyestuffs as Sensor Candidates for Macromolecular Crowding In Vitro and In Vivo
Source: Biosensors (Basel). 2023 Jul 8;13(7):720. doi: 10.3390/bios13070720 (PMC10377163; doi:10.3390/bios13070720)
Supplement: Supplementary file 1 [file biosensors-13-00720-s001.zip]

Archive with 1 entries (1 files):
- biosensors-2384320-supplementary.pdf
